# Supplementary material for: Heterogeneity in Vaccinal Immunity to SARS-CoV-2 Can Be Addressed by a Personalized Booster Strategy
Source: Vaccines (Basel). 2023 Apr 6;11(4):806. doi: 10.3390/vaccines11040806 (PMC10140995; doi:10.3390/vaccines11040806)
Supplement: Supplementary file 1 [file vaccines-11-00806-s001.zip]

Archive with 1 entries (1 files):
- vaccines-2235637-supplementary.pdf
